# Supplementary material for: Can Optic Nerve Sheath Images on a Thin-Slice Brain Computed Tomography Reconstruction Predict the Neurological Outcomes in Cardiac Arrest Survivors?
Source: J Clin Med. 2022 Jun 26;11(13):3677. doi: 10.3390/jcm11133677 (PMC9267811; doi:10.3390/jcm11133677)
Supplement: Supplementary file 1 [file jcm-11-03677-s001.zip]

Archive with 1 entries (1 files):
- jcm-1704478-supplementary.pdf
